# Supplementary material for: Ambulatory Smartwatch ECG Monitoring among Patients Undergoing Transcatheter Aortic Valve Replacement Early after Discharge: An Observational Study
Source: Rev Cardiovasc Med. 2023 Jan 4;24(1):11. doi: 10.31083/j.rcm2401011 (PMC11270444; doi:10.31083/j.rcm2401011)
Supplement: Supplementary file 1 [file 2153-8174-24-1-011-s1.zip]

Archive with 1 entries (1 files):
- 2153-8174-24-1-011-s1.docx
